# Supplementary material for: Accelerated Orthodontics: A Descriptive Bibliometric Analysis of the Top 50 Cited Articles from 2012 to 2023
Source: Clin Pract. 2024 Aug 29;14(5):1716–36. doi: 10.3390/clinpract14050137 (PMC11417789; doi:10.3390/clinpract14050137)
Supplement: Supplementary file 1 [file clinpract-14-00137-s001.zip]

Archive with 1 entries (1 files):
- clinpract-3109786-supplementary.pdf
